# Supplementary material for: Nanopore Sequencing-Driven Mapping of Antimicrobial Resistance Genes in Selected Escherichia coli Isolates from Pigs and Poultry Layers in Nigeria
Source: Antibiotics (Basel). 2025 Aug 14;14(8):827. doi: 10.3390/antibiotics14080827 (PMC12382671; doi:10.3390/antibiotics14080827)
Supplement: Supplementary file 1 [file antibiotics-14-00827-s001.zip]

Archive with 1 entries (1 files):
- antibiotics-3721966-supplementary.pdf
